# Supplementary material for: Thermosensory behaviors of the free-living life stages of Strongyloides species support parasitism in tropical environments
Source: PLoS Negl Trop Dis. 2024 Dec 17;18(12):e0012529. doi: 10.1371/journal.pntd.0012529 (PMC11687888; doi:10.1371/journal.pntd.0012529)
Supplement: S1 File — (XLSX) [file pntd.0012529.s010.xlsx]

## Sheet: Fig. 1
Figure 1D												Figure 1E
Data				Statistics								Data					Statistics
C. elegans	S. stercoralis	S. ratti		Table Analyzed	Fig. 1D. 21-25C; Ts = 23C; Temp Change								Negative thermotaxis	Positive thermotaxis	Non-responding		Table Analyzed	Fig. 1E. Adults; 20-25C; Ts = 23C; Categories
-0.374362	0.0823205	0.00784004										C. elegans adults	33	2	19
-0.0901605	0.0666404	0.829085		Kruskal-Wallis test								S. stercoralis FLF	3	48	25		P value and statistical significance
-1.45041	0.548803	0.219521		P value	<0.0001							S. ratti FLF	2	33	24		Test	Fisher's exact test
-1.20149	0.486083	-0.0352802		Exact or approximate P value?	Approximate												P value	<0.0001
-0.141121	0.623283	0.0176401		P value summary	****												P value summary	****
-1.06821	0.160721	0.0254801		Do the medians vary signif. (P < 0.05)?	Yes												One- or two-sided	NA
-0.343002	0.192081	0.0274402		Number of groups	3												Statistically significant (P < 0.05)?	Yes
0.0196001	0.113681	0.176401		Kruskal-Wallis statistic	80.89
-0.795764	-0.0196001	-0.0156801															Data analyzed
0.0862405	0.658564	0.178361		Data summary													Number of rows	3
-0.631124	0.891805	0.341042		Number of treatments (columns)	3												Number of columns	3
-1.07017	0.346922	-0.0137201		Number of values (total)	189
-1.01333	0.00392002	0.795764															Table Analyzed	Fig. 1E. Adults; 20-25C, Categories; Fishers exact test, Ce vs Ss
0.515483	0.00196001	0.0176401		Number of families	1
-0.192081	0.503723	-0.154841		Number of comparisons per family	3												P value and statistical significance
-0.633084	0.109761	-0.00980006		Alpha	0.05												Test	Fisher's exact test
-0.723244	0.180321	0.0548803															P value	<0.0001
-0.707564	-0.0509603	0.717364		Dunn's multiple comparisons test	Mean rank diff.	Significant?	Summary	Adjusted P Value									P value summary	****
-1.81105	0.597803	0.490003		C. elegans vs. S. stercoralis	-78.2	Yes	****	<0.0001	A-B								One- or two-sided	NA
-0.133281	0.484123	0.119561		C. elegans vs. S. ratti	-80.47	Yes	****	<0.0001	A-C								Statistically significant (P < 0.05)?	Yes
-0.0254801	1.00745	0.0392002		S. stercoralis vs. S. ratti	-2.275	No	ns	>0.9999	B-C
-1.24461	0.327322	1.47001															Data analyzed
-1.40141	0.313602	1.46805		Test details	Mean rank 1	Mean rank 2	Mean rank diff.	n1	n2	Z							Number of rows	2
-0.931005	0.721284	1.56472		C. elegans vs. S. stercoralis	38.44	116.6	-78.2	54	76	8.032							Number of columns	3
-0.474323	0.981966	0.570363		C. elegans vs. S. ratti	38.44	118.9	-80.47	54	59	7.811
-0.0823205	0.780084	0.0117601		S. stercoralis vs. S. ratti	116.6	118.9	-2.275	76	59	0.2397							Table Analyzed	Fig. 1E. Adults; 20-25C, Categories; Fishers exact test, Ce vs Sr
-0.0862405	0.460603	1.00353
-1.08781	1.11917	0.609563		Compact letter display													P value and statistical significance
-0.419442	0.656604	1.40533		S. ratti	A												Test	Fisher's exact test
-1.10937	0.272442	0.339082		S. stercoralis	A												P value	<0.0001
-1.35829	0.938845	0.660524		C. elegans	B												P value summary	****
0.0313602	0.362602	0.186201															One- or two-sided	NA
-1.65621	-0.00784004	0.360642															Statistically significant (P < 0.05)?	Yes
-1.43081	-0.0117601	-0.192081
-1.75483	1.35633	-0.307722															Data analyzed
-0.684665	1.54708	1.16621															Number of rows	2
-0.678642	1.34849	-0.0156801															Number of columns	3
-0.0783048	0.331242	0.0803605
-0.108422	0.378282	0.868285
0	0.609563	-0.0176401															Table Analyzed	Fig. 1E. Adults; 20-25C, Categories; Fishers exact test, Ss vs Sr
-1.32114	1.11917	-0.0431202
0.0963752	-0.803605	0.470403															P value and statistical significance
-0.552149	0.297922	0.727164															Test	Fisher's exact test
-1.59019	0.213641	1.48177															P value	0.6699
-1.32717	0.529203	1.44061															P value summary	ns
-0.0301172	0.539003	1.46805															One- or two-sided	NA
0.475852	0.0548803	1.57193															Statistically significant (P < 0.05)?	No
-0.200782	-0.0823205	0.329282
0.11043	0.927085	1.39357															Data analyzed
-0.0240938	-0.0450803	1.47001															Number of rows	2
-0.00803126	0.360642	0.723244															Number of columns	3
0.0803126	0.00588003	0.176401
-0.397548	0.981966	0.123481																Below threshold?	P value	Adjusted P Value
-0.0301172	0.117601	0.0784004															Ce vs Ss	Yes	0.0001	0.0003
	-0.143081	0.290082															Ce vs Sr	Yes	0.0001	0.0003
	0.278322	0.580163															Ss vs Sr	No	0.6699	1
	-0.0156801	0.727164
	1.34457	0.0960405
	0.525283	1.49157
	-0.00784004
	-0.00784004
	1.58957
	0.0196001
	0.282242
	0.582123
	0.758524
	0.0646804
	-0.664444
	1.55233
	0.344962
	0.915325
	-0.0882005
	0.405722
	0.0392002
	-0.789884
	1.49416

## Sheet: Fig. 2
Figure 2D												Figure 2E
Data				Statistics								Data					Statistics
C. elegans	S. stercoralis	S. ratti		Table Analyzed	Fig. 2D. 21-34C; Ts = 30C; Temp Change								Negative thermotaxis	Positive thermotaxis	Non-responding		Table Analyzed	Fig. 2E. Adults; 21-34C; Ts = 30C; Categories
-2.97683	4.4105	-0.0124293										S. ratti FLF	12	9	26
-4.05818	4.35027	0.037288		Kruskal-Wallis test								S. stercoralis FLF	2	56	7		P value and statistical significance
-0.863839	4.16287	1.48531		P value	<0.0001							C. elegans adults	41	0	9		Test	Fisher's exact test
-4.51185	4.18295	-0.894912		Exact or approximate P value?	Approximate												P value	<0.0001
-5.0401	2.97826	0.149152		P value summary	****												P value summary	****
-4.25083	2.24875	-0.0124293		Do the medians vary signif. (P < 0.05)?	Yes												One- or two-sided	NA
-4.64857	3.60068	0.0310733		Number of groups	3												Statistically significant (P < 0.05)?	Yes
-0.590394	1.95427	0.09322		Kruskal-Wallis statistic	115.1
-0.963274	4.39042	2.86496															Data analyzed
-5.53727	4.12941	0.422597		Data summary													Number of rows	3
-5.5497	0.455105	0.111864		Number of treatments (columns)	3												Number of columns	3
-0.65254	3.51368	1.28022		Number of values (total)	162
-5.11467	3.54714	0.0124293															Table Analyzed	Fig. 2E. Adults; 21-34C; Ts = 30C; Categories; Fishers exact test, Ce vs Ss
-1.47288	4.17626	0.919771		Number of families	1
-4.34405	3.97548	0.627682		Number of comparisons per family	3												P value and statistical significance
-2.25592	3.09873	-1.13107		Alpha	0.05												Test	Fisher's exact test
-4.77287	4.17626	0.807907															P value	<0.0001
-0.975703	2.483	0.142937		Dunn's multiple comparisons test	Mean rank diff.	Significant?	Summary	Adjusted P Value									P value summary	****
-4.28191	2.42276	-0.0497174		C. elegans vs. S. stercoralis	-93.73	Yes	****	<0.0001	A-B								One- or two-sided	NA
-0.236157	0.435027	0.167796		C. elegans vs. S. ratti	-40.58	Yes	****	<0.0001	A-C								Statistically significant (P < 0.05)?	Yes
-5.00281	4.45735	-1.24915		S. stercoralis vs. S. ratti	53.14	Yes	****	<0.0001	B-C
-0.341807	2.14908	-1.21808															Data analyzed
0.192655	4.4161	0.074576		Test details	Mean rank 1	Mean rank 2	Mean rank diff.	n1	n2	Z							Number of rows	2
-0.9322	-0.258148	0.118079		C. elegans vs. S. stercoralis	32.12	125.8	-93.73	50	65	10.62							Number of columns	3
-3.18191	2.38141	0.876268		C. elegans vs. S. ratti	32.12	72.7	-40.58	50	47	4.258
-3.04519	4.48064	-0.696043		S. stercoralis vs. S. ratti	125.8	72.7	53.14	65	47	5.917							Table Analyzed	Fig. 2E. Adults; 21-34C; Ts = 30C; Categories; Fishers exact test, Ce vs Sr
-3.85309	1.51016	-0.969488
-5.07117	0.787351	0.316948		Compact letter display													P value and statistical significance
-0.254801	4.0142	0.410168		S. stercoralis	A												Test	Fisher's exact test
-2.46722	1.55534	-2.31807		S. ratti	B												P value	<0.0001
-1.47909	3.67861	-1.18079		C. elegans	C												P value summary	****
-0.142937	1.41981	0.74576															One- or two-sided	NA
-5.36326	2.22007	-3.23163															Statistically significant (P < 0.05)?	Yes
0.174011	3.06551	-1.21808
-0.174011	-0.722814	-2.56044															Data analyzed
-3.15084	3.18167	-0.416383															Number of rows	2
-0.863839	4.33866	1.19943															Number of columns	3
-1.20565	0.555018	-0.0435027
-4.1949	1.25847	-0.316948															Table Analyzed	Fig. 2E. Adults; 21-34C; Ts = 30C; Categories; Fishers exact test, Ss vs Sr
-2.10677	2.1039	-0.037288
-3.20055	4.4161	-1.1															P value and statistical significance
-0.783048	1.80058	0.161581															Test	Fisher's exact test
0.0497174	1.93611	0.298304															P value	<0.0001
-5.38812	2.42611	0.055932															P value summary	****
-0.553106	3.42404	-0.055932															One- or two-sided	NA
-3.24406	2.97587	0.074576															Statistically significant (P < 0.05)?	Yes
-1.66553	2.74282	0.236157
-2.04463	2.5277																Data analyzed
-1.42316	2.70099																Number of rows	2
-1.3113	3.30453																Number of columns	3
	3.16112
	3.40014																	Below threshold?	P value	Adjusted P Value
	1.55367																Ce vs Ss	Yes	0.0001	0.0003
	-0.830614																Ce vs Sr	Yes	0.0001	0.0003
	4.15537																Ss vs Sr	Yes	0.0001	0.0003
	0.75819
	3.93785
	0.242372
	0.310733
	1.17457
	3.54858
	3.2627
	3.89435
	3.82599
	-0.47853

## Sheet: Fig. 3
Figure 3D
Data				Statistics
no odor	3m1b (near)	3m1b (far)		Table Analyzed	Fig. 3D. Ss odor; 21-25C; Ts=23C; Temp Change
0.0823205	-0.0803605	1.33673
0.0666404	0.0294002	-0.0999606		Kruskal-Wallis test
0.548803	-0.0294002	0.235201		P value	<0.0001
0.486083	0	-0.158761		Exact or approximate P value?	Approximate
0.623283	-0.0450803	-0.844765		P value summary	****
0.160721	0.0607603	-0.0176401		Do the medians vary signif. (P < 0.05)?	Yes
0.192081	0.123481	-0.376322		Number of groups	3
0.113681	0.117601	-0.0960405		Kruskal-Wallis statistic	29.42
-0.0196001	0.252841	1.13681
0.658564	-0.133281	-0.129361		Data summary
0.891805	-0.180321	0.429242		Number of treatments (columns)	3
0.346922	-0.0352802	-0.523323		Number of values (total)	206
0.00392002	0.278322	0.450803
0.00196001	0.176401	0.441002		Number of families	1
0.503723	-0.0176401	0.141121		Number of comparisons per family	3
0.109761	0.101921	-0.374362		Alpha	0.05
0.180321	0.0215601	-0.0313602
-0.0509603	-0.286162	-0.750684		Dunn's multiple comparisons test	Mean rank diff.	Significant?	Summary	Adjusted P Value
0.597803	-0.131321	1.35633		no odor vs. 3m1b (near)	54.1	Yes	****	<0.0001	A-B
0.484123	-0.0744804	-0.133281		no odor vs. 3m1b (far)	32.69	Yes	**	0.0033	A-C
1.00745	0.0666404	-1.51705		3m1b (near) vs. 3m1b (far)	-21.41	No	ns	0.1218	B-C
0.327322	-0.464523	0.772244
0.313602	0.00784004	-0.619363		Test details	Mean rank 1	Mean rank 2	Mean rank diff.	n1	n2	Z
0.721284	-0.115641	0.0196001		no odor vs. 3m1b (near)	130.8	76.68	54.1	76	64	5.35
0.981966	-0.0862405	-0.0392002		no odor vs. 3m1b (far)	130.8	98.09	32.69	76	66	3.26
0.780084	-0.182281	1.37985		3m1b (near) vs. 3m1b (far)	76.68	98.09	-21.41	64	66	2.047
0.460603	1.6098	0.897685
1.11917	-0.750684	1.58236		Compact letter display
0.656604	0.0588003	0.158761		no odor	A
0.272442	0.452763	-0.833005		3m1b (far)	B
0.938845	0.145041	0.150921		3m1b (near)	B
0.362602	-0.280282	-0.452763
-0.00784004	-0.337122	0.695804
-0.0117601	-0.227361	-0.423362
1.35633	-0.0744804	1.52097
1.54708	-0.105841	0.0352802
1.34849	-0.495883	-0.188161
0.331242	-0.217561	0.0803605
0.378282	0.444922	-0.321442
0.609563	0.192081	-0.476283
1.11917	-0.264601	-0.258721
-0.803605	-0.0725204	0.280282
0.297922	0.00980006	-0.390042
0.213641	0.323402	-0.433162
0.529203	-0.113681	-0.172481
0.539003	-0.113681	0.197961
0.0548803	-0.246961	0.925125
-0.0823205	0.640924	0.331242
0.927085	0.519403	0.245001
-0.0450803	-0.143081	0.0274402
0.360642	0.319482	-0.154841
0.00588003	0.00196001	0.307722
0.981966	0.00196001	0.192081
0.117601	1.59804	-0.0254801
-0.143081	-0.827125	0.346922
0.278322	0.431202	0.574283
-0.0156801	-0.486083	-0.101921
1.34457	-1.02313	1.43865
0.525283	-0.584083	0.499803
-0.00784004	0.791844	0.227361
-0.00784004	0.0646804	0.625244
1.58957	0.0529203	0.760484
0.0196001	-0.540963	0.666404
0.282242	-0.303802	-0.423362
0.582123		0.409642
0.758524		0.891805
0.0646804
-0.664444
1.55233
0.344962
0.915325
-0.0882005
0.405722
0.0392002
-0.789884
1.49416

## Sheet: Fig. 5
Data																		Statistics
Fig. 5B (Ce Lifespan)						Fig. 5C (Ss Lifespan)						Fig. 5D (Sr Lifespan)						Fig. 5B (Ce Lifespan)
UID	Time elapsed	23°C	30°C	37°C		UID	Time elapsed	23°C	30°C	37°C		UID	Time elapsed	23°C	30°C	37°C		Data Summary					Comparison of Survival Curves			Comparison of Survival Curves (23C vs 30C)				Comparison of Survival Curves (23C vs 37C)				Comparison of Survival Curves (30C vs 37C)
230424_01	14	1				220803_1	1			1		220811_16	1			1			23°C	30°C	37°C
230424_02	10	1				220803_3	1			1		220811_19	1			1		Number of rows	121	121	121		Log-rank (Mantel-Cox) test (recommended)			Log-rank (Mantel-Cox) test				Log-rank (Mantel-Cox) test				Log-rank (Mantel-Cox) test
230424_03	8	1				220803_7	1			1		220811_24	1			1		# of blank rows	86	75	81		Chi square	149		Chi square	49.84			Chi square	70.13			Chi square	85
230424_04	6	1				220803_9	1			1		220811_29	1			1		# rows with impossible data	0	0	0		df	2		df	1			df	1			df	1
230424_05	9	1				220803_11	1			1		220811_17	2			1		# censored subjects	0	0	0		P value	<0.0001		P value	<0.0001			P value	<0.0001			P value	<0.0001
230424_06	7	1				220803_13	1			1		220811_18	2			1		# deaths/events	35	46	40		P value summary	****		P value summary	****			P value summary	****			P value summary	****
230424_07	2	1				220803_15	1			1		220811_20	2			1							Are the survival curves sig different?	Yes		Are the survival curves sig different?	Yes			Are the survival curves sig different?	Yes			Are the survival curves sig different?	Yes
230424_08	15	1				220803_17	1			1		220811_21	2			1		Median survival	9	4	1
230424_09	6	1				220803_23	1			1		220811_22	2			1							Logrank test for trend (recommended)			Gehan-Breslow-Wilcoxon test				Gehan-Breslow-Wilcoxon test				Gehan-Breslow-Wilcoxon test
230424_10	15	1				220803_21	2			1		220811_26	2			1		Survival Proportions					Chi square	135.9		Chi square	38.71			Chi square	70.13			Chi square	85
230424_12	4		1			220803_8	2	1				220811_27	2			1		Time Elapsed	23°C	30°C	37°C		df	1		df	1			df	1			df	1
230424_13	3		1			220803_4	3	1				220811_28	2			1		0	100	100	100		P value	<0.0001		P value	<0.0001			P value	<0.0001			P value	<0.0001
230424_14	4		1			220803_12	3	1				220811_30	2			1		1	97.1429		0		P value summary	****		P value summary	****			P value summary	****			P value summary	****
230424_15	3		1			220803_20	4	1				220811_9	3	1				2	91.4286	95.6522			Sig. trend?	Yes		Are the survival curves sig different?	Yes			Are the survival curves sig different?	Yes			Are the survival curves sig different?	Yes
230424_16	4		1			220803_6	5	1				220811_11		1				3		76.087
230424_17	4		1			220803_16	5	1				220811_25	3			1		4	85.7143	17.3913			Gehan-Breslow-Wilcoxon test			Median survival				Median survival				Median survival
230424_18	3		1			220803_22	5	1				220811_2	4	1				5	80	0			Chi square	129.8		23°C	9			23°C	9			30°C	4
230424_19	2		1			220803_24	5	1				220811_4	4	1				6	74.2857				df	2		30°C	4			37°C	1			37°C	1
230424_20	4		1			220901_4	1			1		220811_5	4	1				7	68.5714				P value	<0.0001		Ratio (and its reciprocal)	2.25	0.4444		Ratio (and its reciprocal)	9	0.1111		Ratio (and its reciprocal)	4	0.25
230501_01	8	1				220901_7	1			1		220811_6	4	1				8	57.1429				P value summary	****		95% CI of ratio	1.450 to 3.492	0.2863 to 0.6898		95% CI of ratio	5.718 to 14.17	0.07059 to 0.1749		95% CI of ratio	2.618 to 6.111	0.1636 to 0.3819
230501_02	5	1				220901_10	1			1		220811_10	4	1				9	48.5714				Are the survival curves sig different?	Yes
230501_03	8	1				220901_1	2			1		220811_12	4	1				10	34.2857							Hazard Ratio (Mantel-Haenszel)	A/B	B/A		Hazard Ratio (Mantel-Haenszel)	A/C	C/A		Hazard Ratio (Mantel-Haenszel)	B/C	C/B
230501_05	4	1				220901_2	2			1		220811_15	4	1				12	22.8571							Ratio (and its reciprocal)	0.08966	11.15		Ratio (and its reciprocal)	0.02091	47.83		Ratio (and its reciprocal)	0.01882	53.13
230501_06	4	1				220901_3	2			1		220811_1	5	1				13	20							95% CI of ratio	0.04590 to 0.1751	5.710 to 21.79		95% CI of ratio	0.008457 to 0.05169	19.34 to 118.2		95% CI of ratio	0.008088 to 0.04379	22.83 to 123.6
230501_07	15	1				220901_6	2			1		220811_3	5	1				14	14.2857
230501_08	5	1				220901_8	2			1		220811_7	5	1				15	0							Hazard Ratio (logrank)	A/B	B/A		Hazard Ratio (logrank)	A/C	C/A		Hazard Ratio (logrank)	B/C	C/B
230501_09	15	1				220901_18	2		1			220811_8	5	1												Ratio (and its reciprocal)	0.3463	2.888		Ratio (and its reciprocal)	0.3601	2.777		Ratio (and its reciprocal)	0.3175	3.15
230501_10	9	1				220901_20	2		1			220811_13	5	1				# At Risk								95% CI of ratio	0.2165 to 0.5539	1.805 to 4.620		95% CI of ratio	0.2189 to 0.5925	1.688 to 4.569		95% CI of ratio	0.1900 to 0.5304	1.885 to 5.263
230501_11	10	1				220901_5	3			1		220815_17	1			1		Time Elapsed	23°C	30°C	37°C
230501_12	8	1				220901_9	3			1		220815_18	1			1		0	35	46	40
230501_13	4		1			220901_11	3		1			220815_21	1			1		1	35		40
230501_14	5		1			220901_13	3		1			220815_22	1			1		2	34	46
230501_15	4		1			220901_17	3		1			220815_23	1			1		3		44
230501_16	4		1			220901_12	4		1			220815_25	1			1		4	32	35
230501_17	5		1			220901_14	4		1			220815_26	1			1		5	30	8
230501_18	4		1			220901_15	4		1			220815_27	1			1		6	28
230501_19	3		1			220901_16	5		1			220815_29	1			1		7	26
230501_20	4		1			220901_19	5		1			220815_20	2			1		8	24
230501_21	4		1			221107_1	3	1				220815_30	2			1		9	20
230501_22	4		1			221107_2	4	1				220815_1	2		1			10	17
230501_23	4		1			221107_3	1	1				220815_2	2		1			12	12
230501_24	4		1			221107_4	4	1				220815_5	2		1			13	8
230515_01	5		1			221107_5	5	1				220815_6	2		1			14	7
230515_02	5		1			221107_6	3	1				220815_9	2		1			15	5
230515_03	4		1			221107_7	5	1				220815_10	2		1
230515_04	4		1			221107_8	5	1				220815_11	2		1			Fig. 5C (Ss Lifespan)
230515_05	5		1			221107_9	6	1				220815_14	2		1			Data Summary					Comparison of Survival Curves			Comparison of Survival Curves (23C vs 30C)				Comparison of Survival Curves (23C vs 37C)				Comparison of Survival Curves (30C vs 37C)
230515_06	4		1			221107_10	1	1				220815_15	2		1				23	30	37
230515_07	2		1			221107_11	1	1				220815_3	3		1			Number of rows	162	162	162		Log-rank (Mantel-Cox) test (recommended)			Log-rank (Mantel-Cox) test				Log-rank (Mantel-Cox) test				Log-rank (Mantel-Cox) test
230515_08	4		1			221107_12	3	1				220815_4	3		1			# of blank rows	109	104	111		Chi square	85.81		Chi square	21.9			Chi square	61.54			Chi square	39.16
230515_09	4		1			221107_13	4	1				220815_8	3		1			# rows with impossible data	0	0	0		df	2		df	1			df	1			df	1
230515_10	4		1			221107_14	4	1				220815_12	3		1			# censored subjects	5	0	3		P value	<0.0001		P value	<0.0001			P value	<0.0001			P value	<0.0001
230515_11	4		1			221107_15	3	1				220901_3	1		1			# deaths/events	48	58	48		P value summary	****		P value summary	****			P value summary	****			P value summary	****
230515_12	5		1			221107_17	3	1				220901_16	1			1							Are the survival curves sig different?	Yes		Are the survival curves sig different?	Yes			Are the survival curves sig different?	Yes			Are the survival curves sig different?	Yes
230515_13	5		1			221107_18	3	1				220901_18	1			1		Median survival	5	3	2
230515_14	5		1			221107_19	6	1				220901_2	2		1								Logrank test for trend (recommended)			Gehan-Breslow-Wilcoxon test				Gehan-Breslow-Wilcoxon test				Gehan-Breslow-Wilcoxon test
230515_15	3		1			221107_20	4	1				220901_5	2		1			Time elapsed	23	30	37		Chi square	80.48		Chi square	17.01			Chi square	50.71			Chi square	36.59
230515_16	1			1		221107_21	2		1			220901_6	2		1			0	100	100	100		df	1		df	1			df	1			df	1
230515_17	1			1		221107_22	5		1			220901_9	2		1			1	92.4528	94.8276	70.5882		P value	<0.0001		P value	<0.0001			P value	<0.0001			P value	<0.0001
230515_18	1			1		221107_23	4		1			220901_11	2			1		2	90.443	77.5862	25.6684		P value summary	****		P value summary	****			P value summary	****			P value summary	****
230515_19	1			1		221107_24	3		1			220901_12	2			1		3	71.5131	37.931	0		Sig. trend?	Yes		Are the survival curves sig different?	Yes			Are the survival curves sig different?	Yes			Are the survival curves sig different?	Yes
230515_20	1			1		221107_25	1		1			220901_13	2			1		4	52.5831	12.069
230515_21	1			1		221107_26	3		1			220901_14	2			1		5	23.1366	1.72414			Gehan-Breslow-Wilcoxon test			Median survival				Median survival				Median survival
230515_22	1			1		221107_27	4		1			220901_15	2			1		6	10.5166	0			Chi square	73.63		23	5			23	5			30	3
230515_23	1			1		221107_28	3		1			220901_17	2			1		7	4.20665				df	2		30	3			37	2			37	2
230515_24	1			1		221107_29	1		1			220901_19	2			1		9	0				P value	<0.0001		Ratio (and its reciprocal)	1.667	0.6		Ratio (and its reciprocal)	2.5	0.4		Ratio (and its reciprocal)	1.5	0.6667
230515_25	1			1		221107_30	5		1			220901_4	3		1								P value summary	****		95% CI of ratio	1.137 to 2.443	0.4093 to 0.8795		95% CI of ratio	1.676 to 3.730	0.2681 to 0.5968		95% CI of ratio	1.023 to 2.199	0.4548 to 0.9772
230515_26	1			1		221107_31	4		1			220901_8	3		1								Are the survival curves sig different?	Yes
230515_27	1			1		221107_32	4		1			220901_10	3		1			# At Risk								Hazard Ratio (Mantel-Haenszel)	A/B	B/A		Hazard Ratio (Mantel-Haenszel)	A/C	C/A		Hazard Ratio (Mantel-Haenszel)	B/C	C/B
230515_28	1			1		221107_33	6		1			220901_1	4		1			Time elapsed	23	30	37					Ratio (and its reciprocal)	0.2882	3.469		Ratio (and its reciprocal)	0.08456	11.83		Ratio (and its reciprocal)	0.1492	6.7
230515_29	1			1		221107_34	4		1			220901_7	4		1			0	53	58	51					95% CI of ratio	0.1712 to 0.4854	2.060 to 5.841		95% CI of ratio	0.04562 to 0.1568	6.379 to 21.92		95% CI of ratio	0.08225 to 0.2708	3.693 to 12.16
230515_30	1			1		221107_35	3		1			221207_8	2	1				1	53	58	51
230731_01	10	1				221107_36	4		1			221207_1	3	1				2	46	55	33					Hazard Ratio (logrank)	A/B	B/A		Hazard Ratio (logrank)	A/C	C/A		Hazard Ratio (logrank)	B/C	C/B
230731_02	10	1				221107_37	2		1			221207_4	3	1				3	43	45	12					Ratio (and its reciprocal)	0.5096	1.962		Ratio (and its reciprocal)	0.3167	3.158		Ratio (and its reciprocal)	0.4215	2.372
230731_03	12	1				221107_38	3		1			221207_6	3	1				4	34	22						95% CI of ratio	0.3444 to 0.7542	1.326 to 2.904		95% CI of ratio	0.1983 to 0.5057	1.977 to 5.043		95% CI of ratio	0.2729 to 0.6511	1.536 to 3.664
230731_04	1	1				221107_39	3		1			221207_7	3	1				5	25	7
230731_05	12	1				221107_40	2		1			221207_9	3	1				6	11	1
230731_06	2	1				221107_41	3			1		221207_10	4	1				7	5
230731_07	12	1				221107_42	2			1		221207_13	2		1			9	2
230731_08	14	1				221107_43	2			1		221207_14	3		1
230731_09	15	1				221107_44	1			1		221207_17	3		1			Fig. 5D (Sr Lifespan)
230731_10	9	1				221107_45	2			1		221207_18	3		1			Data Summary					Comparison of Survival Curves			Comparison of Survival Curves (23C vs 30C)				Comparison of Survival Curves (23C vs 37C)				Comparison of Survival Curves (30C vs 37C)
230731_11	10	1				221107_46	3			1		221207_19	3		1				Tc = 23	Tc = 30	Tc = 37
230731_12	12	1				221107_47	2			1		221207_20	3		1			Number of rows	113	113	113		Log-rank (Mantel-Cox) test (recommended)			Log-rank (Mantel-Cox) test				Log-rank (Mantel-Cox) test				Log-rank (Mantel-Cox) test
230731_13	13	1				221107_48	3			1		221208_2	3	1				# of blank rows	78	79	69		Chi square	63.22		Chi square	26.29			Chi square	47.44			Chi square	17.33
230731_14	7	1				221107_49	3			1		221208_7	3	1				# rows with impossible data	0	0	0		df	2		df	1			df	1			df	1
230731_16	1			1		221107_50	2			1		221208_9	3	1				# censored subjects	4	5	6		P value	<0.0001		P value	<0.0001			P value	<0.0001			P value	<0.0001
230731_17	1			1		221107_51	2			1		221208_1	4	1				# deaths/events	31	29	38		P value summary	****		P value summary	****			P value summary	****			P value summary	****
230731_18	1			1		221107_52	2			1		221208_4	4	1									Are the survival curves sig different?	Yes		Are the survival curves sig different?	Yes			Are the survival curves sig different?	Yes			Are the survival curves sig different?	Yes
230731_19	1			1		221107_53	1			1		221208_5	4	1				Median survival	4	3	2
230731_20	1			1		221107_54	2			1		221208_6	4	1									Logrank test for trend (recommended)			Gehan-Breslow-Wilcoxon test				Gehan-Breslow-Wilcoxon test				Gehan-Breslow-Wilcoxon test
230731_21	1			1		221107_55	3			1		221208_8	4	1				Survival Proportions					Chi square	62.83		Chi square	26.44			Chi square	47.02			Chi square	22.36
230731_22	1			1		221107_56	3			1		221208_10	4	1				Time elapsed	Tc = 23	Tc = 30	Tc = 37		df	1		df	1			df	1			df	1
230731_23	1			1		221107_57	2			1		221208_3	5	1				0	100	100	100		P value	<0.0001		P value	<0.0001			P value	<0.0001			P value	<0.0001
230731_24	1			1		221107_58	3			1		221208_2	1			1		1	100	97.0588	59.0909		P value summary	****		P value summary	****			P value summary	****			P value summary	****
230731_25	1			1		221107_59	1			1		221208_3	1			1		2	96.875	51.7647	8.05785		Sig. trend?	Yes		Are the survival curves sig different?	Yes			Are the survival curves sig different?	Yes			Are the survival curves sig different?	Yes
230731_26	1			1		240320_1	6	1				221208_4	1			1		3	65.625	10.3529	4.02893
230731_27	1			1		240320_3	7	1				221208_1	2			1		4	21.875	0	4.02893		Gehan-Breslow-Wilcoxon test			Median survival				Median survival				Median survival
230731_28	1			1		240320_4	5	1				220811_14	4	0				5	0				Chi square	64.73		Tc = 23	4			Tc = 23	4			Tc = 30	3
230731_29	1			1		240320_5	3	1				220811_23	1			0							df	2		Tc = 30	3			Tc = 37	2			Tc = 37	2
230731_30	1			1		240320_6	5	1				220815_7	3		0			# At Risk					P value	<0.0001		Ratio (and its reciprocal)	1.333	0.75		Ratio (and its reciprocal)	2	0.5		Ratio (and its reciprocal)	1.5	0.6667
230814_01	3		1			240320_7	9	1				220815_13	2		0			Time elapsed	Tc = 23	Tc = 30	Tc = 37		P value summary	****		95% CI of ratio	0.8036 to 2.212	0.4520 to 1.244		95% CI of ratio	1.245 to 3.214	0.3111 to 0.8035		95% CI of ratio	0.9251 to 2.432	0.4112 to 1.081
230814_02	4		1			240320_8	4	1				220815_16	1			0		0	35	34	44		Are the survival curves sig different?	Yes
230814_03	3		1			240320_9	4	1				220815_19	1			0		1	35	34	44					Hazard Ratio (Mantel-Haenszel)	A/B	B/A		Hazard Ratio (Mantel-Haenszel)	A/C	C/A		Hazard Ratio (Mantel-Haenszel)	B/C	C/B
230814_04	3		1			240320_10	4	1				220815_24	4			0		2	32	30	22					Ratio (and its reciprocal)	0.1258	7.948		Ratio (and its reciprocal)	0.07723	12.95		Ratio (and its reciprocal)	0.2106	4.749
230814_05	4		1			240320_11	7	1				220815_28	2			0		3	31	15	2					95% CI of ratio	0.05697 to 0.2779	3.599 to 17.55		95% CI of ratio	0.03726 to 0.1601	6.247 to 26.84		95% CI of ratio	0.1011 to 0.4385	2.281 to 9.890
230814_06	3		1			240320_12	9	1				220901__20	1			0		4	21	2	1
230814_07	4		1			240320_1	5		1			221207_2	1	0				5	6							Hazard Ratio (logrank)	A/B	B/A		Hazard Ratio (logrank)	A/C	C/A		Hazard Ratio (logrank)	B/C	C/B
230814_08	4		1			240320_2	3		1			221207_3	1	0												Ratio (and its reciprocal)	0.3993	2.505		Ratio (and its reciprocal)	0.3208	3.117		Ratio (and its reciprocal)	0.5112	1.956
230814_09	4		1			240320_3	3		1			221207_5	1	0												95% CI of ratio	0.2261 to 0.7051	1.418 to 4.423		95% CI of ratio	0.1899 to 0.5419	1.845 to 5.265		95% CI of ratio	0.3136 to 0.8332	1.200 to 3.189
230814_10	4		1			240320_4	4		1			221207_11	1		0
230814_11	1			1		240320_5	3		1			221207_12	1		0			Fig. 5E (Mean Survival)
						240320_6	4		1			221207_15	1		0					Restricted Mean			Age in days at % mortality						Linear interpolation of mortality curve
230814_12	1			1		240320_8	2		1									Name	No. of subjects	Days	S.E.	95% C.I.	25%	50%	75%	90%	100%	95% Median C.I.	25%	50%	75%	90%	100%
230814_13	1			1		240320_9	5		1									S. ratti 23°C	35	3.84	0.14	3.57 ~ 4.12	3	4	4	5	5	3.0 ~ 3.0	2.7	3.36	3.93	4.54	5
230814_14	1			1		240320_10	4		1									S. ratti 30°C	34	2.59	0.13	2.34 ~ 2.84	2	3	3	4	4	2.0 ~ 2.0	1.49	2.04	2.65	3.03	4
230814_15	1			1		240424_1	3		1									S. ratti 37°C	44	1.71	0.11	1.49 ~ 1.94	1	2	2	2		1.0 ~ 1.0	0.69	1.18	1.67	1.96	4.02893e+08
230814_16	1			1		240424_3	3		1									S. stercoralis 23°C	51	4.47	0.26	3.96 ~ 4.98	3	5	5	7	9	4.0 ~ 4.0	2.76	4.02	4.97	6.15	9
230814_17	1			1		240424_4	4		1									S. stercoralis 30°C	56	3.25	0.15	2.96 ~ 3.54	3	3	4	5	6	3.0 ~ 3.0	2.05	2.71	3.53	4.23	6
230814_18	1			1		240424_5	4		1									S. stercoralis 37°C	51	1.96	0.11	1.76 ~ 2.17	1	2	3	3	3	- ~ -	0.9	1.46	2.03	2.61	3
230814_19	1			1		240424_6	3		1									C. elegans 23°C	35	9.2	0.68	7.88 ~ 10.52	6	9	12	15	15	8.0 ~ 10.0	5.87	8.83	11.63	14.3	15
230814_20	1			1		240424_7	3		1									C. elegans 30°C	46	3.89	0.11	3.68 ~ 4.10	4	4	4	5	5	- ~ -	3.02	3.44	3.87	4.43	5
						240424_8	3		1									C. elegans 37°C	Unable to run as Oasis2 produces an error if all aniimals die in within the same time window (1 day)
						240424_9	2		1
						240424_10	3		1
						240424_11	2			1
						240424_12	2			1
						240424_13	2			1
						240424_14	2			1
						240424_15	3			1
						240424_16	2			1
						240424_17	3			1
						240424_18	3			1
						240424_19	2			1
						240502_1	5	1
						240502_2	1	1
						240502_3	5	1
						240502_4	6	1
						240502_5	6	1
						240502_6	7	1
						240502_7	5	1
						240502_8	5	1
						240502_9	6	1
						240502_10	5	1
						240502_11	2		1
						240502_12	3		1
						240502_13	3		1
						240502_14	2		1
						240502_15	3		1
						240502_16	3		1
						240502_17	1		1
						240502_18	4		1
						240502_19	2		1
						240502_20	3		1
						220803_5	1			0
						220803_2	1	0
						220803_18	1	0
						220803_10	2	0
						220803_14	2	0
						220901_7	1			0
						220901_10	1			0
						221107_16	1	0

## Sheet: Fig. 6
Data	Fig. 6B (Brood Size)		C. elegans
		Tc = 23°C	418	215	154	195	223	254	87	285	370	302	307	316	351	283	412	346	316	213	372	387	312	299	351	248	25	356	25	332	292	386	395	381	160	300	399	342
		Tc = 30°C	12	9	4	7	0	0	0	16	4	8	0	0	19	18	0	28	17	22	22	1	5	17	6	7	3	2	17	6	0	12	6	1	2	6	5	1	0	9	14	20	4	12	0	12	0	16	0
		Tc = 37°C	0	0	0	0	0	0	0	0	0	0	0	0	0	0	0	0	0	0	0	0	0	0	0	0	0	0	0	0	0	0	0	0	0	0	0	1	4	0	0	0
	Fig. 6D (Hatch Rate)		C. elegans (24H)
		23°C	100	100	94.4444	80	100	84	97.3684	100	100	100	100	100	100	100	100	100	100	100	95	100	100	100	100	100	94.1176	100	100	100	93.75	100	100	100	96.4286	97.1429	100	100	89.4737	100	100	92.8571	97.2973	100	100	100	91.3043	100	96
		30°C	64.2857	65	52.6316	36.3636	61.5385	62.5	89.7436	79.5455	96.6667	96.9697	100	51.282	71.6981	74.5098	62.5	90.4762	76.9231	51.1628	58.9744	64.1026	69.5652	80	42.1053	60.7143	96.7742	60	50	41.6667	54.5455	73.6842	40.7407	61.1111	82.3529	86.8421	78.3784	71.0526	66.6667	66.6667	54.1667	71.4286	64.2857	54.3478	45.4545	48	80	52.7778	48.1482
		37°C	4	38.8889	20	0	0	11.5385	20	4.16667	0	13.3333	12.766	10	0	0	19.3548	8.69565	11.3636	0	11.7647	0	13.0435	11.1111	20	0	0	0	0	0	0	0	0	0	3.22581	0	0	0	0	6.06061	4.34783	0	3.44828	0	0	15.3846	0	11.5385	0
Statistics	Fig. 6B	Table Analyzed	Fig. 6B. Ce vs Str Total Brood Size									Fig. 6D	Table Analyzed	Fig. 6D. Ce vs Str Hatch Rate									Table Analyzed	Fig. 6D. Ce vs Str Hatch Rate
		Two-way ANOVA	Ordinary										Two-way ANOVA	Ordinary									Two-way ANOVA	Ordinary
		Alpha	0.05										Alpha	0.05									Alpha	0.05
		Source of Variation	% of total variation	P value	P value summary	Significant?							Source of Variation	% of total variation	P value	P value summary	Significant?						Source of Variation	% of total variation	P value	P value summary	Significant?
		Interaction	34.04	<0.0001	****	Yes							Interaction	28.86	<0.0001	****	Yes						Interaction	28.86	<0.0001	****	Yes
		Temperature	16.78	<0.0001	****	Yes							Temperature	15.45	<0.0001	****	Yes						Temperature	15.45	<0.0001	****	Yes
		Species	12.18	<0.0001	****	Yes							Species	25.98	<0.0001	****	Yes						Species	25.98	<0.0001	****	Yes
		ANOVA table	SS (Type III)	DF	MS	F (DFn, DFd)	P value						ANOVA table	SS (Type III)	DF	MS	F (DFn, DFd)	P value					ANOVA table	SS (Type III)	DF	MS	F (DFn, DFd)	P value
		Interaction	1589280	4	397320	F (4, 347) = 91.99	P<0.0001						Interaction	102610	4	25653	F (4, 301) = 195.7	P<0.0001					Interaction	102610	4	25653	F (4, 301) = 195.7	P<0.0001
		Temperature	783413	2	391707	F (2, 347) = 90.69	P<0.0001						Temperature	54923	2	27461	F (2, 301) = 209.5	P<0.0001					Temperature	54923	2	27461	F (2, 301) = 209.5	P<0.0001
		Species	568747	2	284373	F (2, 347) = 65.84	P<0.0001						Species	92350	2	46175	F (2, 301) = 352.3	P<0.0001					Species	92350	2	46175	F (2, 301) = 352.3	P<0.0001
		Residual	1498819	347	4319								Residual	39447	301	131.1							Residual	39447	301	131.1
		Data summary											Data summary										Data summary
		Number of columns (Species)	3										Number of columns (Species)	3									Number of columns (Species)	3
		Number of rows (Temperature)	3										Number of rows (Temperature)	3									Number of rows (Temperature)	3
		Number of values	356										Number of values	310									Number of values	310
		Within each column, compare rows (simple effects within columns)											Within each column, compare rows (simple effects within columns)										Within each row, compare columns (simple effects within rows)
		Number of families	3										Number of families	3									Number of families	3
		Number of comparisons per family	3										Number of comparisons per family	3									Number of comparisons per family	3
		Alpha	0.05										Alpha	0.05									Alpha	0.05
		Tukey's multiple comparisons test	Predicted (LS) mean diff.	95.00% CI of diff.	Below threshold?	Summary	Adjusted P Value						Tukey's multiple comparisons test	Predicted (LS) mean diff.	95.00% CI of diff.	Below threshold?	Summary	Adjusted P Value					Tukey's multiple comparisons test	Predicted (LS) mean diff.	95.00% CI of diff.	Below threshold?	Summary	Adjusted P Value
		C. elegans											C. elegans (24H)										23°C
		Tc = 23°C vs. Tc = 30°C	281.3	247.0 to 315.5	Yes	****	<0.0001						23°C vs. 30°C	30.58	25.26 to 35.89	Yes	****	<0.0001					C. elegans (24H) vs. S. stercoralis (48H)	5.606	-0.3364 to 11.55	No	ns	0.0691
		Tc = 23°C vs. Tc = 37°C	289	253.5 to 324.6	Yes	****	<0.0001						23°C vs. 37°C	91.63	86.26 to 96.99	Yes	****	<0.0001					C. elegans (24H) vs. S. ratti (48H)	7.579	0.6808 to 14.48	Yes	*	0.0273
		Tc = 30°C vs. Tc = 37°C	7.747	-25.53 to 41.03	No	ns	0.8476						30°C vs. 37°C	61.05	55.76 to 66.34	Yes	****	<0.0001					S. stercoralis (48H) vs. S. ratti (48H)	1.973	-5.363 to 9.309	No	ns	0.8018
		S. stercoralis											S. stercoralis (48H)										30°C
		Tc = 23°C vs. Tc = 30°C	-93.31	-128.5 to -58.15	Yes	****	<0.0001						23°C vs. 30°C	-4.651	-11.71 to 2.410	No	ns	0.2685					C. elegans (24H) vs. S. stercoralis (48H)	-29.62	-36.16 to -23.08	Yes	****	<0.0001
		Tc = 23°C vs. Tc = 37°C	15.35	-19.16 to 49.86	No	ns	0.5477						23°C vs. 37°C	-3.957	-11.19 to 3.281	No	ns	0.4032					C. elegans (24H) vs. S. ratti (48H)	-25.53	-32.16 to -18.90	Yes	****	<0.0001
		Tc = 30°C vs. Tc = 37°C	108.7	78.15 to 139.2	Yes	****	<0.0001						30°C vs. 37°C	0.6938	-7.097 to 8.484	No	ns	0.976					S. stercoralis (48H) vs. S. ratti (48H)	4.09	-3.616 to 11.80	No	ns	0.4247
		S. ratti											S. ratti (48H)										37°C
		Tc = 23°C vs. Tc = 30°C	4.439	-35.53 to 44.40	No	ns	0.963						23°C vs. 30°C	-2.534	-10.49 to 5.425	No	ns	0.7339					C. elegans (24H) vs. S. stercoralis (48H)	-89.98	-96.75 to -83.20	Yes	****	<0.0001
		Tc = 23°C vs. Tc = 37°C	50.76	13.32 to 88.20	Yes	**	0.0044						23°C vs. 37°C	11.67	3.921 to 19.41	Yes	**	0.0013					C. elegans (24H) vs. S. ratti (48H)	-72.38	-78.80 to -65.96	Yes	****	<0.0001
		Tc = 30°C vs. Tc = 37°C	46.32	8.177 to 84.47	Yes	*	0.0125						30°C vs. 37°C	14.2	6.635 to 21.76	Yes	****	<0.0001					S. stercoralis (48H) vs. S. ratti (48H)	17.6	9.945 to 25.25	Yes	****	<0.0001
		Test details	Predicted (LS) mean 1	Predicted (LS) mean 2	Predicted (LS) mean diff.	SE of diff.	N1	N2	q	DF			Test details	Predicted (LS) mean 1	Predicted (LS) mean 2	Predicted (LS) mean diff.	SE of diff.	N1	N2	q	DF		Test details	Predicted (LS) mean 1	Predicted (LS) mean 2	Predicted (LS) mean diff.	SE of diff.	N1	N2	q	DF
		C. elegans											C. elegans (24H)										23°C
		Tc = 23°C vs. Tc = 30°C	289.1	7.872	281.3	14.56	36	47	27.33	347			23°C vs. 30°C	97.98	67.41	30.58	2.257	50	53	19.16	301		C. elegans (24H) vs. S. stercoralis (48H)	97.98	92.38	5.606	2.523	50	35	3.142	301
		Tc = 23°C vs. Tc = 37°C	289.1	0.125	289	15.1	36	40	27.07	347			23°C vs. 37°C	97.98	6.358	91.63	2.278	50	51	56.87	301		C. elegans (24H) vs. S. ratti (48H)	97.98	90.4	7.579	2.929	50	22	3.66	301
		Tc = 30°C vs. Tc = 37°C	7.872	0.125	7.747	14.14	47	40	0.775	347			30°C vs. 37°C	67.41	6.358	61.05	2.246	53	51	38.45	301		S. stercoralis (48H) vs. S. ratti (48H)	92.38	90.4	1.973	3.115	35	22	0.8959	301
		S. stercoralis											S. stercoralis (48H)										30°C
		Tc = 23°C vs. Tc = 30°C	148.1	241.4	-93.31	14.94	32	49	8.835	347			23°C vs. 30°C	92.38	97.03	-4.651	2.998	35	25	2.194	301		C. elegans (24H) vs. S. stercoralis (48H)	67.41	97.03	-29.62	2.778	53	25	15.08	301
		Tc = 23°C vs. Tc = 37°C	148.1	132.7	15.35	14.66	32	54	1.481	347			23°C vs. 37°C	92.38	96.33	-3.957	3.073	35	23	1.821	301		C. elegans (24H) vs. S. ratti (48H)	67.41	92.94	-25.53	2.817	53	24	12.82	301
		Tc = 30°C vs. Tc = 37°C	241.4	132.7	108.7	12.97	49	54	11.85	347			30°C vs. 37°C	97.03	96.33	0.6938	3.308	25	23	0.2967	301		S. stercoralis (48H) vs. S. ratti (48H)	97.03	92.94	4.09	3.272	25	24	1.768	301
		S. ratti											S. ratti (48H)										37°C
		Tc = 23°C vs. Tc = 30°C	100.1	95.69	4.439	16.98	31	29	0.3698	347			23°C vs. 30°C	90.4	92.94	-2.534	3.379	22	24	1.061	301		C. elegans (24H) vs. S. stercoralis (48H)	6.358	96.33	-89.98	2.875	51	23	44.25	301
		Tc = 23°C vs. Tc = 37°C	100.1	49.37	50.76	15.91	31	38	4.513	347			23°C vs. 37°C	90.4	78.74	11.67	3.288	22	27	5.018	301		C. elegans (24H) vs. S. ratti (48H)	6.358	78.74	-72.38	2.725	51	27	37.57	301
		Tc = 30°C vs. Tc = 37°C	95.69	49.37	46.32	16.21	29	38	4.042	347			30°C vs. 37°C	92.94	78.74	14.2	3.212	24	27	6.253	301		S. stercoralis (48H) vs. S. ratti (48H)	96.33	78.74	17.6	3.248	23	27	7.661	301
[truncated: 60 more columns]

## Sheet: Fig. S2
Data	Fig. S2C (Temp Change)		S. stercoralis
		FLF	0.0823205	0.0666404	0.548803	0.486083	0.623283	0.160721	0.192081	0.113681	-0.0196001	0.658564	0.891805	0.346922	0.00392002	0.00196001	0.503723	0.109761	0.180321	-0.0509603	0.597803	0.484123	1.00745	0.327322	0.313602	0.721284	0.981966	0.780084	0.460603	1.11917	0.656604	0.272442	0.938845	0.362602	-0.00784004	-0.0117601	1.35633	1.54708	1.34849	0.331242	0.378282	0.609563	1.11917	-0.803605	0.297922	0.213641	0.529203	0.539003	0.0548803
		FLM	0.0823205	0.891805	0.325362	-0.0411602	1.17993	0.164641	1.48828	0.909445	0.168561	0.629164	1.34653	1.00745	0.744804	0	1.48569	0.756564	0.129361	0.327322	1.19561	0.386122	0.431202	0.427282	0.203841	0.123481	1.47589	0.417482	0.337122	0.141121	0.0254801	0.733044	0.319482	0.266561	0.00784004	0.558603	0.0411602	0.121521	0.0117601	0.292042	0.0470403	0.0529203	0.239121	0.119561	1.12701	0.580163	0.885925	-0.115641	0.00392002
	Fig. S2C (Mean Speed)		S. stercoralis
		FLF	0.0312186	0.0272285	0.0473308	0.0353387	0.0502343	0.0232785	0.0156034	0.0237285	0.0208131	0.0495924	0.0714123	0.0360076	0.0359188	0.0108645	0.0629247	0.0205194	0.0372646	0.0537172	0.0595387	0.0595903	0.0709524	0.0468432	0.0572084	0.0622405	0.0709601	0.076215	0.0853338	0.0918046	0.0657295	0.0380985	0.078858	0.0446561	0.0438628	0.0596141	0.105302	0.0867438	0.0989718	0.0606246	0.0676126	0.0681012	0.0860743	0.0715135	0.0580638	0.0585492	0.0750127	0.0805638	0.0275177
		FLM	0.0146906	0.0604886	0.0551419	0.0302812	0.0794188	0.0679222	0.0702232	0.0688723	0.0593565	0.0513421	0.0839773	0.067796	0.0559474	0.0130852	0.0714888	0.0614687	0.0243543	0.0509813	0.0684465	0.0477418	0.0510975	0.0677606	0.0354016	0.0266439	0.0806528	0.0654418	0.0793466	0.0357087	0.0447713	0.0998719	0.0913005	0.0564487	0.0340392	0.124971	0.0405009	0.0274034	0.0426859	0.0907139	0.0455103	0.118494	0.0987283	0.0226765	0.0854785	0.110222	0.123192	0.0518756	0.0276226
	Fig. S2D		Negative thermotaxis	Positive thermotaxis	Non-responding
		S. ratti FLM	6	16	27
		S. ratti FLF	2	33	24
		S. stercoralis FLM	0	30	19
		S. stercoralis FLF	3	48	25
Statistics	Table Analyzed	Fig. S2C. Str FLF vs FLM; 21-25C; Ts=23C; Temp Change										Table Analyzed	Fig. S2C. Str FLF vs FLM; 21-25C; Ts=23C; Mean Speed									Table Analyzed	Fig. S2D. Str FLF vs FLM; 20-25C; Ts = 23C; Categories
	Two-way ANOVA	Ordinary										Two-way ANOVA	Ordinary									P value and statistical significance
	Alpha	0.05										Alpha	0.05									Test	Fisher's exact test
																						P value	0.0062
	Source of Variation	% of total variation	P value	P value summary	Significant?							Source of Variation	% of total variation	P value	P value summary	Significant?						P value summary	**
	Interaction	4.385	0.0011	**	Yes							Interaction	0.5832	0.2408	ns	No						One- or two-sided	NA
	Life Stage	2.616	0.0114	*	Yes							Life Stage	1.519	0.059	ns	No						Statistically significant (P < 0.05)?	Yes
	Species	1.806	0.0351	*	Yes							Species	1.306	0.0798	ns	No
																						Data analyzed
	ANOVA table	SS (Type III)	DF	MS	F (DFn, DFd)	P value						ANOVA table	SS (Type III)	DF	MS	F (DFn, DFd)	P value					Number of rows	4
	Interaction	2.766	1	2.766	F (1, 229) = 10.91	P=0.0011						Interaction	0.00105	1	0.00105	F (1, 229) = 1.383	P=0.2408					Number of columns	3
	Life Stage	1.65	1	1.65	F (1, 229) = 6.509	P=0.0114						Life Stage	0.002735	1	0.002735	F (1, 229) = 3.602	P=0.0590
	Species	1.139	1	1.139	F (1, 229) = 4.493	P=0.0351						Species	0.002351	1	0.002351	F (1, 229) = 3.097	P=0.0798					Table Analyzed	Fig. S2D. Str FLF vs FLM; 20-25C; Ts = 23C; Categories; Fishers exact test, Sr FLM vs FLF
	Residual	58.07	229	0.2536								Residual	0.1738	229	0.0007591
																						P value and statistical significance
	Difference between column means											Difference between column means										Test	Fisher's exact test
	Predicted (LS) mean of S. stercoralis	0.4485										Predicted (LS) mean of S. stercoralis	0.06117									P value	0.0277
	Predicted (LS) mean of S. ratti	0.3064										Predicted (LS) mean of S. ratti	0.05472									P value summary	*
	Difference between predicted means	0.1421										Difference between predicted means	0.006456									One- or two-sided	NA
	SE of difference	0.06705										SE of difference	0.003669									Statistically significant (P < 0.05)?	Yes
	95% CI of difference	0.01000 to 0.2742										95% CI of difference	-0.0007729 to 0.01368
																						Data analyzed
	Difference between row means											Difference between row means										Number of rows	2
	Predicted (LS) mean of FLF	0.463										Predicted (LS) mean of FLF	0.05446									Number of columns	3
	Predicted (LS) mean of FLM	0.2919										Predicted (LS) mean of FLM	0.06143
	Difference between predicted means	0.1711										Difference between predicted means	-0.006963									Table Analyzed	Fig. S2D. Str FLF vs FLM; 20-25C; Ts = 23C; Categories; Fishers exact test, Ss FLM vs FLF
	SE of difference	0.06705										SE of difference	0.003669
	95% CI of difference	0.03894 to 0.3032										95% CI of difference	-0.01419 to 0.0002655									P value and statistical significance
																						Test	Fisher's exact test
	Interaction CI											Interaction CI										P value	0.3856
	Mean diff, A1 - B1	-0.07934										Mean diff, A1 - B1	0.01077									P value summary	ns
	Mean diff, A2 - B2	0.3636										Mean diff, A2 - B2	0.002141									One- or two-sided	NA
	(A1 -B1) - (A2 - B2)	-0.4429										(A1 -B1) - (A2 - B2)	0.00863									Statistically significant (P < 0.05)?	No
	95% CI of difference	-0.7071 to -0.1787										95% CI of difference	-0.005828 to 0.02309
	(B1 - A1) - (B2 - A2)	0.4429										(B1 - A1) - (B2 - A2)	-0.00863									Data analyzed
	95% CI of difference	0.1787 to 0.7071										95% CI of difference	-0.02309 to 0.005828									Number of rows	2
																						Number of columns	3
	Data summary											Data summary
	Number of columns (Species)	2										Number of columns (Species)	2										Below threshold?	P value	Adjusted P Value
	Number of rows (Life Stage)	2										Number of rows (Life Stage)	2									Sr FLM vs FLF	No	0.0277	0.0554
	Number of values	233										Number of values	233									Ss FLM vs FLF	No	0.3856	0.7712
	Compare each cell mean with the other cell mean in that column											Compare each cell mean with the other cell mean in that column
	Number of families	1										Number of families	1
	Number of comparisons per family	2										Number of comparisons per family	2
	Alpha	0.05										Alpha	0.05
	Šídák's multiple comparisons test	Predicted (LS) mean diff.	95.00% CI of diff.	Below threshold?	Summary	Adjusted P Value						Šídák's multiple comparisons test	Predicted (LS) mean diff.	95.00% CI of diff.	Below threshold?	Summary	Adjusted P Value
	FLF - FLM											FLF - FLM
	S. stercoralis	-0.05039	-0.2581 to 0.1573	No	ns	0.8281						S. stercoralis	-0.002648	-0.01401 to 0.008715	No	ns	0.8403
	S. ratti	0.3925	0.1734 to 0.6116	Yes	***	0.0002						S. ratti	-0.01128	-0.02327 to 0.0007101	No	ns	0.0693
	Test details	Predicted (LS) mean 1	Predicted (LS) mean 2	Predicted (LS) mean diff.	SE of diff.	N1	N2	t	DF			Test details	Predicted (LS) mean 1	Predicted (LS) mean 2	Predicted (LS) mean diff.	SE of diff.	N1	N2	t	DF
	FLF - FLM											FLF - FLM
	S. stercoralis	0.4233	0.4737	-0.05039	0.09226	76	49	0.5462	229			S. stercoralis	0.05985	0.0625	-0.002648	0.005048	76	49	0.5247	229
	S. ratti	0.5026	0.1101	0.3925	0.09733	59	49	4.033	229			S. ratti	0.04908	0.06036	-0.01128	0.005325	59	49	2.118	229
[truncated: 88 more columns]

## Sheet: Fig. S3
Fig. S3B					Fig. S3C
Data		Statistics			Data
S. stercoralis			S. stercoralis			Negative thermotaxis	Positive thermotaxis	Non-responding
-0.497174		Theoretical median	0		S. stercoralis FLF	9	7	14
0.627204		Actual median	0.005737
-0.0344197		Number of values	30
-0.110908
-0.562189		Wilcoxon Signed Rank Test
1.22381		Sum of signed ranks (W)	-24
0.137679		Sum of positive ranks	220.5
0.0458929		Sum of negative ranks	-244.5
-1.05554		P value (two tailed)	0.8118
0.348021		Exact or estimate?	Exact
-0.435983		P value summary	ns
-0.191221		Significant (alpha=0.05)?	No
-1.45328
0.0803126		How big is the discrepancy?
0.22564		Discrepancy	0.005737
0.191221
0.359495
1.49534
1.4877
0.195045
-0.210343
-2.19521
-0.0382441
-0.149152
-0.753409
-2.65032
0.0497174
0.370968
-0.458929
0.749585

## Sheet: Fig. S4
Data	Fig. S4B (Temp Change)		Adults
		S. stercoralis	4.4105	4.35027	4.16287	4.18295	2.97826	2.24875	3.60068	1.95427	4.39042	4.12941	0.455105	3.51368	3.54714	4.17626	3.97548	3.09873	4.17626	2.483	2.42276	0.435027	4.45735	2.14908	4.4161	-0.258148	2.38141	4.48064	1.51016	0.787351	4.0142	1.55534	3.67861	1.41981	2.22007	3.06551	-0.722814	3.18167	4.33866	0.555018	1.25847	2.1039	4.4161	1.80058	1.93611	2.42611	3.42404	2.97587	2.74282
		S. ratti	-0.0124293	0.037288	1.48531	-0.894912	0.149152	-0.0124293	0.0310733	0.09322	2.86496	0.422597	0.111864	1.28022	0.0124293	0.919771	0.627682	-1.13107	0.807907	0.142937	-0.0497174	0.167796	-1.24915	-1.21808	0.074576	0.118079	0.876268	-0.696043	-0.969488	0.316948	0.410168	-2.31807	-1.18079	0.74576	-3.23163	-1.21808	-2.56044	-0.416383	1.19943	-0.0435027	-0.316948	-0.037288	-1.1	0.161581	0.298304	0.055932	-0.055932	0.074576	0.236157
	Fig. S4B (Mean Speed)		Adults
		S. stercoralis	0.139234	0.161577	0.103006	0.147986	0.102978	0.0971287	0.159297	0.105793	0.1524	0.157715	0.123556	0.0777301	0.0811718	0.114145	0.0969853	0.103358	0.105431	0.0784936	0.102511	0.0642273	0.0916454	0.156996	0.0956215	0.0635016	0.110898	0.141914	0.0611063	0.0425689	0.115408	0.0718569	0.150311	0.14874	0.0813175	0.0729089	0.0269907	0.0687752	0.099131	0.0320213	0.0602986	0.107609	0.144822	0.0900376	0.09407	0.12521	0.136463	0.122796	0.170524
		S. ratti	0.0458747	0.0425322	0.0804901	0.0588329	0.0125113	0.0115291	0.0712244	0.063554	0.082758	0.082457	0.0148336	0.0709558	0.0308702	0.0845633	0.0741447	0.0596926	0.0528577	0.0631007	0.00785157	0.0691422	0.0833476	0.0972647	0.0485583	0.0470007	0.0583277	0.0585625	0.093257	0.0509575	0.0836564	0.0648218	0.055553	0.140195	0.111775	0.117391	0.0814907	0.0369612	0.113132	0.0410614	0.0456304	0.0289567	0.0515565	0.0152596	0.108519	0.0278933	0.0706572	0.0361526	0.0662099
	Fig. S4B (Distance Ratio)		Adults
		S. stercoralis	4.67396	4.92864	3.80505	5.25756	4.98603	6.99076	5.62565	6.62667	5.00685	5.33787	8.10326	3.62516	3.59468	4.19257	3.83857	3.31682	3.89979	4.93116	5.97008	10.0684	3.27811	8.6196	2.81242	9.584	6.01333	4.1961	4.99571	6.76721	4.0048	6.90536	3.95671	7.4109	5.5848	3.6649	6.02271	3.00307	3.07768	6.48627	5.73684	5.82956	4.07155	6.12272	5.43709	2.63907	4.01574	4.00644	5.08892
		S. ratti	11.1196	26.6083	6.85762	7.14541	9.96962	22.8369	23.0501	20.6784	3.93386	11.0162	9.9154	8.06331	12.4688	14.1995	9.86563	7.69795	8.8976	8.0879	16.3371	14.1557	8.61285	7.83642	6.86856	17.5302	7.89959	10.8213	9.09338	20.9109	10.5071	3.74499	6.78373	12.2317	5.00848	14.3657	4.93484	11.6114	11.5588	18.3249	13.4252	37.3663	6.75727	13.4938	16.6947	10.5842	22.4689	11.5997	11.3303
Statistics	Table Analyzed	Fig. S4B. Str FLF vs iL3s; 21-34C; Ts = 30C; Temp Change									Table Analyzed	Fig. S4B. Str FLF vs iL3s; 21-34C; Ts = 30C; Mean Speed										Table Analyzed	Fig. S4B. Str FLF vs iL3s; 21-34C; Ts = 30C; Distance Ratio
	Two-way ANOVA	Ordinary									Two-way ANOVA	Ordinary										Two-way ANOVA	Ordinary
	Alpha	0.05									Alpha	0.05										Alpha	0.05
	Source of Variation	% of total variation	P value	P value summary	Significant?						Source of Variation	% of total variation	P value	P value summary	Significant?							Source of Variation	% of total variation	P value	P value summary	Significant?
	Interaction	4.043	0.0002	***	Yes						Interaction	21.92	<0.0001	****	Yes							Interaction	0.4132	0.2512	ns	No
	Species	29.28	<0.0001	****	Yes						Species	34.68	<0.0001	****	Yes							Species	30.93	<0.0001	****	Yes
	Life stage	12.52	<0.0001	****	Yes						Life Stage	48.63	<0.0001	****	Yes							Life Stage	14.59	<0.0001	****	Yes
	ANOVA table	SS (Type III)	DF	MS	F (DFn, DFd)	P value					ANOVA table	SS (Type III)	DF	MS	F (DFn, DFd)	P value						ANOVA table	SS (Type III)	DF	MS	F (DFn, DFd)	P value
	Interaction	21.39	1	21.39	F (1, 168) = 14.16	P=0.0002					Interaction	1.191	1	1.191	F (1, 168) = 462.7	P<0.0001						Interaction	21.76	1	21.76	F (1, 168) = 1.326	P=0.2512
	Species	154.9	1	154.9	F (1, 168) = 102.6	P<0.0001					Species	1.884	1	1.884	F (1, 168) = 732.3	P<0.0001						Species	1629	1	1629	F (1, 168) = 99.24	P<0.0001
	Life stage	66.25	1	66.25	F (1, 168) = 43.86	P<0.0001					Life Stage	2.642	1	2.642	F (1, 168) = 1027	P<0.0001						Life Stage	768.4	1	768.4	F (1, 168) = 46.81	P<0.0001
	Residual	253.8	168	1.511							Residual	0.4323	168	0.002573								Residual	2758	168	16.42
	Difference between column means										Difference between column means											Difference between column means
	Predicted (LS) mean of Adults	1.266									Predicted (LS) mean of Adults	0.08462										Predicted (LS) mean of Adults	8.834
	Predicted (LS) mean of Larvae	2.574									Predicted (LS) mean of Larvae	0.3459										Predicted (LS) mean of Larvae	4.379
	Difference between predicted means	-1.308									Difference between predicted means	-0.2612										Difference between predicted means	4.455
	SE of difference	0.1975									SE of difference	0.008153										SE of difference	0.6512
	95% CI of difference	-1.698 to -0.9182									95% CI of difference	-0.2773 to -0.2452										95% CI of difference	3.170 to 5.741
	Difference between row means										Difference between row means											Difference between row means
	Predicted (LS) mean of S. stercoralis	2.92									Predicted (LS) mean of S. stercoralis	0.3256										Predicted (LS) mean of S. stercoralis	3.363
	Predicted (LS) mean of S. ratti	0.9196									Predicted (LS) mean of S. ratti	0.1049										Predicted (LS) mean of S. ratti	9.85
	Difference between predicted means	2.001									Difference between predicted means	0.2206										Difference between predicted means	-6.487
	SE of difference	0.1975									SE of difference	0.008153										SE of difference	0.6512
	95% CI of difference	1.611 to 2.391									95% CI of difference	0.2045 to 0.2367										95% CI of difference	-7.773 to -5.202
	Interaction CI										Interaction CI											Interaction CI
	Mean diff, A1 - B1	-0.5648									Mean diff, A1 - B1	-0.4366										Mean diff, A1 - B1	3.706
	Mean diff, A2 - B2	-2.052									Mean diff, A2 - B2	-0.08587										Mean diff, A2 - B2	5.205
	(A1 -B1) - (A2 - B2)	1.487									(A1 -B1) - (A2 - B2)	-0.3508										(A1 -B1) - (A2 - B2)	-1.499
	95% CI of difference	0.7068 to 2.267									95% CI of difference	-0.3830 to -0.3186										95% CI of difference	-4.071 to 1.072
	(B1 - A1) - (B2 - A2)	-1.487									(B1 - A1) - (B2 - A2)	0.3508										(B1 - A1) - (B2 - A2)	1.499
	95% CI of difference	-2.267 to -0.7068									95% CI of difference	0.3186 to 0.3830										95% CI of difference	-1.072 to 4.071
	Data summary										Data summary											Data summary
	Number of columns (Life stage)	2									Number of columns (Life Stage)	2										Number of columns (Life Stage)	2
	Number of rows (Species)	2									Number of rows (Species)	2										Number of rows (Species)	2
	Number of values	172									Number of values	172										Number of values	172
	Compare cell means regardless of rows and columns										Compare cell means regardless of rows and columns											Compare cell means regardless of rows and columns
	Number of families	1									Number of families	1										Number of families	1
	Number of comparisons per family	6									Number of comparisons per family	6										Number of comparisons per family	6
	Alpha	0.05									Alpha	0.05										Alpha	0.05
	Tukey's multiple comparisons test	Predicted (LS) mean diff.	95.00% CI of diff.	Below threshold?	Summary	Adjusted P Value					Tukey's multiple comparisons test	Predicted (LS) mean diff.	95.00% CI of diff.	Below threshold?	Summary	Adjusted P Value						Tukey's multiple comparisons test	Predicted (LS) mean diff.	95.00% CI of diff.	Below threshold?	Summary	Adjusted P Value
	S. stercoralis:Adults vs. S. stercoralis:Larvae	-0.5648	-1.269 to 0.1391	No	ns	0.1631					S. stercoralis:Adults vs. S. stercoralis:Larvae	-0.4366	-0.4657 to -0.4076	Yes	****	<0.0001						S. stercoralis:Adults vs. S. stercoralis:Larvae	3.706	1.385 to 6.026	Yes	***	0.0003
	S. stercoralis:Adults vs. S. ratti:Adults	2.744	2.133 to 3.355	Yes	****	<0.0001					S. stercoralis:Adults vs. S. ratti:Adults	0.04524	0.02004 to 0.07045	Yes	****	<0.0001						S. stercoralis:Adults vs. S. ratti:Adults	-7.237	-9.250 to -5.224	Yes	****	<0.0001
	S. stercoralis:Adults vs. S. ratti:Larvae	0.6924	-0.01155 to 1.396	No	ns	0.0557					S. stercoralis:Adults vs. S. ratti:Larvae	-0.04062	-0.06968 to -0.01157	Yes	**	0.0021						S. stercoralis:Adults vs. S. ratti:Larvae	-2.032	-4.353 to 0.2886	No	ns	0.1087
	S. stercoralis:Larvae vs. S. ratti:Adults	3.309	2.564 to 4.054	Yes	****	<0.0001					S. stercoralis:Larvae vs. S. ratti:Adults	0.4819	0.4511 to 0.5126	Yes	****	<0.0001						S. stercoralis:Larvae vs. S. ratti:Adults	-10.94	-13.40 to -8.486	Yes	****	<0.0001
	S. stercoralis:Larvae vs. S. ratti:Larvae	1.257	0.4338 to 2.081	Yes	***	0.0006					S. stercoralis:Larvae vs. S. ratti:Larvae	0.396	0.3620 to 0.4300	Yes	****	<0.0001						S. stercoralis:Larvae vs. S. ratti:Larvae	-5.738	-8.452 to -3.023	Yes	****	<0.0001
	S. ratti:Adults vs. S. ratti:Larvae	-2.052	-2.797 to -1.306	Yes	****	<0.0001					S. ratti:Adults vs. S. ratti:Larvae	-0.08587	-0.1166 to -0.05511	Yes	****	<0.0001						S. ratti:Adults vs. S. ratti:Larvae	5.205	2.748 to 7.662	Yes	****	<0.0001
	Test details	Predicted (LS) mean 1	Predicted (LS) mean 2	Predicted (LS) mean diff.	SE of diff.	N1	N2	q	DF		Test details	Predicted (LS) mean 1	Predicted (LS) mean 2	Predicted (LS) mean diff.	SE of diff.	N1	N2	q	DF			Test details	Predicted (LS) mean 1	Predicted (LS) mean 2	Predicted (LS) mean diff.	SE of diff.	N1	N2	q	DF
	S. stercoralis:Adults vs. S. stercoralis:Larvae	2.638	3.203	-0.5648	0.2713	65	30	2.945	168		S. stercoralis:Adults vs. S. stercoralis:Larvae	0.1072	0.5439	-0.4366	0.0112	65	30	55.15	168			S. stercoralis:Adults vs. S. stercoralis:Larvae	5.215	1.51	3.706	0.8943	65	30	5.86	168
	S. stercoralis:Adults vs. S. ratti:Adults	2.638	-0.1062	2.744	0.2353	65	47	16.49	168		S. stercoralis:Adults vs. S. ratti:Adults	0.1072	0.062	0.04524	0.009713	65	47	6.587	168			S. stercoralis:Adults vs. S. ratti:Adults	5.215	12.45	-7.237	0.7758	65	47	13.19	168
	S. stercoralis:Adults vs. S. ratti:Larvae	2.638	1.945	0.6924	0.2713	65	30	3.61	168		S. stercoralis:Adults vs. S. ratti:Larvae	0.1072	0.1479	-0.04062	0.0112	65	30	5.131	168			S. stercoralis:Adults vs. S. ratti:Larvae	5.215	7.248	-2.032	0.8943	65	30	3.213	168
	S. stercoralis:Larvae vs. S. ratti:Adults	3.203	-0.1062	3.309	0.2872	30	47	16.29	168		S. stercoralis:Larvae vs. S. ratti:Adults	0.5439	0.062	0.4819	0.01185	30	47	57.49	168			S. stercoralis:Larvae vs. S. ratti:Adults	1.51	12.45	-10.94	0.9468	30	47	16.34	168
	S. stercoralis:Larvae vs. S. ratti:Larvae	3.203	1.945	1.257	0.3173	30	30	5.603	168		S. stercoralis:Larvae vs. S. ratti:Larvae	0.5439	0.1479	0.396	0.0131	30	30	42.76	168			S. stercoralis:Larvae vs. S. ratti:Larvae	1.51	7.248	-5.738	1.046	30	30	7.756	168
	S. ratti:Adults vs. S. ratti:Larvae	-0.1062	1.945	-2.052	0.2872	47	30	10.1	168		S. ratti:Adults vs. S. ratti:Larvae	0.062	0.1479	-0.08587	0.01185	47	30	10.24	168			S. ratti:Adults vs. S. ratti:Larvae	12.45	7.248	5.205	0.9468	47	30	7.774	168
	Compact letter display										Compact letter display											Compact letter display
	S. stercoralis:Larvae	A									S. stercoralis:Larvae	A										S. ratti:Adults	A
	S. stercoralis:Adults	A B									S. ratti:Larvae	B										S. ratti:Larvae	B
	S. ratti:Larvae	B									S. stercoralis:Adults	C										S. stercoralis:Adults	B
	S. ratti:Adults	C									S. ratti:Adults	D										S. stercoralis:Larvae	C
[truncated: 48 more columns]

## Sheet: Fig. S5
Data	Fig. S5E		S. stercoralis
		FLF	1.81834	-0.736199	1.82312	1.97132	-1.53455	-0.320294	-0.105171	0.143415	1.21903	0.325075	1.07084	0.0478051	0.129074	1.54411	1.63972	1.58713	1.72099	-0.109952	1.7162	0.0478051	0	1.46284	1.61581	1.49152	0.167318	1.58713	0.822249	0	-0.124293	1.53455	1.71142	1.67796	1.60625	0.00956103	1.44372	1.56323	0.0191221	0.674053	0.00956103	1.62537	-1.54411	1.55845	1.19991	1.53933	0.46849	1.56801	0.0956103
		iL3s	-3.3129	-2.2325	-2.60538	-2.15601	-3.14558	-2.26596	0.0812687	-3.24119	-3.81963	-3.07865	-2.73445	-3.49456	-2.55758	-3.86744	-1.85006	-2.56236	-3.46587	-2.42372	-2.85397	-2.2325	-4.56061	-1.68752	-6.01389	-4.16861	-2.97348	-2.80616	-2.64841	-1.76879	-1.82138	-3.73358
	Fig. S5F		Negative thermotaxis	Non-responding	Positive thermotaxis
		S. ratti iL3s	19	11	0
		S. ratti FLF	0	8	42
		S. stercoralis iL3s	29	1	0
		S. stercoralis FLF	3	18	29
Statistics	Table Analyzed	Fig. S5E. Str FLF vs iL3s; 12-22C; Ts=20C; Temp Change									Table Analyzed	Fig. S5F. Str FLF vs iL3s; 12-23C; Ts = 20C; Fishers exact test, Sr iL3s vs FLF
	Two-way ANOVA	Ordinary									P value and statistical significance
	Alpha	0.05									Test	Fisher's exact test
											P value	<0.0001
	Source of Variation	% of total variation	P value	P value summary	Significant?						P value summary	****
	Interaction	5.465	<0.0001	****	Yes						One- or two-sided	NA
	Life Stage	60.55	<0.0001	****	Yes						Statistically significant (P < 0.05)?	Yes
	Species	16.65	<0.0001	****	Yes
											Data analyzed
	ANOVA table	SS (Type III)	DF	MS	F (DFn, DFd)	P value					Number of rows	2
	Interaction	26.88	1	26.88	F (1, 156) = 40.69	P<0.0001					Number of columns	3
	Life Stage	297.8	1	297.8	F (1, 156) = 450.9	P<0.0001
	Species	81.87	1	81.87	F (1, 156) = 124.0	P<0.0001
	Residual	103	156	0.6604							Table Analyzed	Fig. S5F. Str FLF vs iL3s; 12-23C; Ts = 20C; Fishers exact test Ss iL3s vs FLF
	Difference between column means										P value and statistical significance
	Predicted (LS) mean of S. stercoralis	-1.034									Test	Fisher's exact test
	Predicted (LS) mean of S. ratti	0.4431									P value	<0.0001
	Difference between predicted means	-1.478									P value summary	****
	SE of difference	0.1327									One- or two-sided	NA
	95% CI of difference	-1.740 to -1.215									Statistically significant (P < 0.05)?	Yes
	Difference between row means										Data analyzed
	Predicted (LS) mean of FLF	1.113									Number of rows	2
	Predicted (LS) mean of iL3s	-1.705									Number of columns	3
	Difference between predicted means	2.818
	SE of difference	0.1327
	95% CI of difference	2.556 to 3.080
	Interaction CI
	Mean diff, A1 - B1	-0.631
	Mean diff, A2 - B2	-2.324
	(A1 -B1) - (A2 - B2)	1.693
	95% CI of difference	1.169 to 2.217
	(B1 - A1) - (B2 - A2)	-1.693
	95% CI of difference	-2.217 to -1.169
	Data summary
	Number of columns (Species)	2
	Number of rows (Life Stage)	2
	Number of values	160
	Compare cell means regardless of rows and columns
	Number of families	1
	Number of comparisons per family	6
	Alpha	0.05
	Tukey's multiple comparisons test	Predicted (LS) mean diff.	95.00% CI of diff.	Below threshold?	Summary	Adjusted P Value
	FLF:S. stercoralis vs. FLF:S. ratti	-0.631	-1.053 to -0.2089	Yes	***	0.0009
	FLF:S. stercoralis vs. iL3s:S. stercoralis	3.664	3.177 to 4.152	Yes	****	<0.0001
	FLF:S. stercoralis vs. iL3s:S. ratti	1.34	0.8530 to 1.828	Yes	****	<0.0001
	FLF:S. ratti vs. iL3s:S. stercoralis	4.295	3.808 to 4.783	Yes	****	<0.0001
	FLF:S. ratti vs. iL3s:S. ratti	1.971	1.484 to 2.459	Yes	****	<0.0001
	iL3s:S. stercoralis vs. iL3s:S. ratti	-2.324	-2.869 to -1.779	Yes	****	<0.0001
	Test details	Predicted (LS) mean 1	Predicted (LS) mean 2	Predicted (LS) mean diff.	SE of diff.	N1	N2	q	DF
	FLF:S. stercoralis vs. FLF:S. ratti	0.7978	1.429	-0.631	0.1625	50	50	5.49	156
	FLF:S. stercoralis vs. iL3s:S. stercoralis	0.7978	-2.867	3.664	0.1877	50	30	27.61	156
	FLF:S. stercoralis vs. iL3s:S. ratti	0.7978	-0.5426	1.34	0.1877	50	30	10.1	156
	FLF:S. ratti vs. iL3s:S. stercoralis	1.429	-2.867	4.295	0.1877	50	30	32.37	156
	FLF:S. ratti vs. iL3s:S. ratti	1.429	-0.5426	1.971	0.1877	50	30	14.85	156
	iL3s:S. stercoralis vs. iL3s:S. ratti	-2.867	-0.5426	-2.324	0.2098	30	30	15.66	156
	Compact letter display
	FLF:S. ratti	A
	FLF:S. stercoralis	B
	iL3s:S. ratti	C
	iL3s:S. stercoralis	D
[truncated: 53 more columns]

## Sheet: Fig. S6
Fig. S6C												Fig. S6D														Fig. S6E
Data				Statistics								Data				Statistics										Data				Statistics
no odor	3m1b (near)	3m1b (far)		Table Analyzed	Fig. S6C. Ss odor; 21-25C; Ts=23C; Min Temp							no odor	3m1b (near)	3m1b (far)		Table Analyzed	Fig. S6D. Ss odor; 21-25C; Ts=23C; Max Temp									no odor	3m1b (near)	3m1b (far)		Table Analyzed	Fig. S6E. Ss odor; 21-25c; Ts=23C; Start Temp
22.9373	22.9451	23.0157										23.1058	23.0451	24.3681												23.0059	23.0451	23.0157
22.8785	22.9667	22.4355		Kruskal-Wallis test								23.0608	23.0921	23.145		Kruskal-Wallis test										22.9941	23.0176	23.0372		Kruskal-Wallis test
22.9275	22.804	23.0431		P value	<0.0001							23.5978	23.0078	23.2999		P value	<0.0001									22.9941	23.0039	23.0549		P value	0.5374
23.0353	22.7452	22.8628		Exact or approximate P value?	Approximate							23.5272	23.0059	23.0666		Exact or approximate P value?	Approximate									23.0353	23.0039	23.0412		Exact or approximate P value?	Approximate
23.0333	22.8667	22.1317		P value summary	****							23.733	23.0627	23.0549		P value summary	****									23.0372	23.051	23.0353		P value summary	ns
23.0235	22.9961	22.9196		Do the medians vary signif. (P < 0.05)?	Yes							23.2254	23.1352	22.9922		Do the medians vary signif. (P < 0.05)?	Yes									23.049	22.9961	22.9922		Do the medians vary signif. (P < 0.05)?	No
23.0196	22.9804	22.6394		Number of groups	3							23.2293	23.1862	23.1		Number of groups	3									23.0255	23.0255	23.049		Number of groups	3
23.0823	23.0274	22.8981		Kruskal-Wallis statistic	24.96							23.2058	23.1882	23.096		Kruskal-Wallis statistic	26.17									23.0882	23.0314	23.0235		Kruskal-Wallis statistic	1.242
22.951	22.8804	22.853										23.0314	23.3528	24.1466												22.9941	22.9961	23.0098
23.0588	22.7766	22.8824		Data summary								23.7546	23.0255	23.0333		Data summary										23.0588	23.0176	23.0196		Data summary
23.002	22.5962	22.8295		Number of treatments (columns)	3							23.933	23.0764	23.4802		Number of treatments (columns)	3									23.0392	23.0764	23.0196		Number of treatments (columns)	3
23.0568	22.708	22.5002		Number of values (total)	206							23.4312	23.0921	23.0412		Number of values (total)	206									23.0706	23.0921	23.0412		Number of values (total)	206
22.9196	22.9706	22.8569										23.0529	23.3763	23.4665												23.0255	23.0137	22.9824
23.0686	23.049	22.9647		Number of families	1							23.0862	23.2901	23.4586		Number of families	1									23.0745	23.1	23.0078		Number of families	1
23.049	22.9236	22.4806		Number of comparisons per family	3							23.5762	23.0294	23.1686		Number of comparisons per family	3									23.0549	23.0235	23.0176		Number of comparisons per family	3
23.0843	22.7746	22.557		Alpha	0.05							23.2254	23.1313	23.0627		Alpha	0.05									23.0921	23.0098	23.0078		Alpha	0.05
22.9628	23.0137	22.5061										23.2156	23.1	23.0196												23.0353	23.049	23.0059
22.9255	22.7001	22.2552		Dunn's multiple comparisons test	Mean rank diff.	Significant?	Summary	Adjusted P Value				23.0862	23.0059	23.047		Dunn's multiple comparisons test	Mean rank diff.	Significant?	Summary	Adjusted P Value						23.0725	23.0059	23.0157		Dunn's multiple comparisons test	Mean rank diff.	Significant?	Summary	Adjusted P Value
23.0862	22.8569	23.0412		no odor vs. 3m1b (near)	38.84	Yes	***	0.0004	A-B			23.7076	23	24.4132		no odor vs. 3m1b (near)	51.73	Yes	****	<0.0001	A-B					23.0862	22.998	23.051		no odor vs. 3m1b (near)	10.58	No	ns	0.8855	A-B
23.002	22.606	22.755		no odor vs. 3m1b (far)	46.19	Yes	****	<0.0001	A-C			23.5645	23	23.0216		no odor vs. 3m1b (far)	24.08	Yes	*	0.049	A-C					23.0529	23	22.9922		no odor vs. 3m1b (far)	8.238	No	ns	>0.9999	A-C
23.0941	22.9863	21.4712		3m1b (near) vs. 3m1b (far)	7.349	No	ns	>0.9999	B-C			24.1094	23.1019	23.0176		3m1b (near) vs. 3m1b (far)	-27.65	Yes	*	0.0246	B-C					23.1019	23.0098	23.0137		3m1b (near) vs. 3m1b (far)	-2.346	No	ns	>0.9999	B-C
22.9961	22.2768	22.4022										23.345	22.9667	23.8271												23.0098	22.9667	23.049
22.9628	22.655	22.3944		Test details	Mean rank 1	Mean rank 2	Mean rank diff.	n1	n2	Z		23.3783	23.0039	23.0216		Test details	Mean rank 1	Mean rank 2	Mean rank diff.	n1	n2	Z				23.0647	22.9	23.0137		Test details	Mean rank 1	Mean rank 2	Mean rank diff.	n1	n2	Z
22.6511	22.8706	22.8099		no odor vs. 3m1b (near)	130.4	91.52	38.84	76	64	3.841		23.6605	22.9922	23.0843		no odor vs. 3m1b (near)	127.3	75.55	51.73	76	64	5.116				22.9392	22.9863	23.047		no odor vs. 3m1b (near)	109.4	98.84	10.58	76	64	1.047
22.9314	22.804	22.951		no odor vs. 3m1b (far)	130.4	84.17	46.19	76	66	4.606		23.9447	22.8981	23.002		no odor vs. 3m1b (far)	127.3	103.2	24.08	76	66	2.401				22.9471	22.8981	23.002		no odor vs. 3m1b (far)	109.4	101.2	8.238	76	66	0.8216
22.9824	22.7707	22.3787		3m1b (near) vs. 3m1b (far)	91.52	84.17	7.349	64	66	0.7028		23.7644	23.0118	24.3642		3m1b (near) vs. 3m1b (far)	75.55	103.2	-27.65	64	66	2.644				22.9843	23.0118	22.9843		3m1b (near) vs. 3m1b (far)	98.84	101.2	-2.346	64	66	0.2244
22.8569	22.9118	22.9608										23.5076	24.8307	23.9212												23.0451	22.9902	23.0157
23.0137	22.2003	22.9196		Compact letter display								24.1662	22.9961	24.6464		Compact letter display										23.047	22.9941	23.0176		Compact letter display
22.8628	22.9804	22.855		no odor	A							23.684	23.0627	23.196		no odor	A									23.0059	23.0039	23.0353		no odor	A
22.9902	23.002	22.0631		3m1b (near)	B							23.2764	23.5116	22.9902		3m1b (far)	B									23	23.0078	22.9824		3m1b (far)	A
22.9412	23.0039	22.5139		3m1b (far)	B							23.9447	23.2234	23.1294		3m1b (near)	C									22.9961	23.0078	22.9647		3m1b (near)	A
22.8804	22.6942	22.0964										23.4155	23.0176	23.0196												23.0333	23.0078	23.0196
22.9314	22.6609	22.7648										23.0823	23.0216	23.7605												23.0333	23.0078	23.0588
22.8393	22.8001	22.4982										23.0823	23.0686	23.0078												23.047	23.0372	22.998
22.6178	22.8393	22.8687										24.4249	23.051	24.6738												23.0666	23.0451	23.0157
23.0451	22.8844	22.8648										24.8699	23.0255	23.1												23.0529	23.0176	22.9843
22.998	22.5531	22.7805										24.3896	23.1215	22.998												23.0412	23.049	22.9804
23.0059	22.8118	22.9843										23.3861	23.0353	23.1352												23.0353	23.0294	23.0294
22.8922	23.0314	22.6335										23.492	23.5057	23.0823												23.1	23.047	23.0274
22.9706	23.0255	22.0416										23.6331	23.3175	22.9961												23.0235	23.0431	22.9961
23.0294	22.5237	22.708										24.176	23.0274	23.0078												23.0294	23.0157	22.9922
22.214	22.855	22.8844										23.0235	23.0274	23.3136												23.0216	23.0274	23.0039
23.0314	22.8824	22.606										23.3528	23.047	23.0764												23.0529	23.0137	23.0314
22.9549	23.049	22.5923										23.2234	23.4351	23.0823												23.002	23.0647	23.0431
22.9882	22.8256	22.6688										23.5802	23.0941	23.0431												22.9902	23.0314	23.0392
22.8667	22.855	22.9902										23.6135	23.0333	23.2274												22.9863	23.0118	23.0274
22.9334	22.802	22.9745										23.0137	23.1568	23.9682												22.951	23.0706	23.0059
22.8726	23.047	22.9294										23.0314	23.7566	23.343												22.9902	23.049	22.9824
22.998	23.0745	22.8863										23.9467	23.6017	23.2783												23.0157	23.0804	23.0039
22.757	22.9255	22.8746										22.998	23.2038	23.0392												22.9824	23.1078	22.9804
22.951	22.8824	22.8393										23.394	23.341	23.0529												23.0176	22.9941	23.002
22.8765	22.8844	23.0294										22.9392	22.9922	23.3606												22.9216	22.9706	23.0529
22.9863	22.8844	23.0372										23.9761	22.9922	23.2332												22.9941	22.9706	23.0412
23.0098	22.998	22.9059										23.1352	24.766	23.0588												23.0157	23.002	23.0255
22.6492	22.1944	22.9294										23.0764	23.049	23.4469												22.9902	23.0216	23.0412
22.9843	22.9765	23.0431										23.2979	23.4312	23.6546												23.002	23	23.049
22.9843	22.2826	22.802										23.1058	23.0078	23												23	22.9961	22.9922
23.0745	22.0082	22.9059										24.423	23.1509	24.3955												23.0745	23.0314	22.9569
22.9569	22.41	23.0333										23.5214	22.9941	23.59												22.9922	22.9941	23.0412
22.9882	22.7217	22.8726										23.0666	24.0545	23.3038												23.0314	23.0157	23.002
22.7962	23.0216	22.9745										23.0588	23.194	23.7722												23.0118	23.0372	23.0529
23.0039	23.0078	23.0118										24.6033	23.2352	24.0447												23.0098	23.0157	23.0176
22.8608	22.2709	23.0314										22.9902	22.9628	23.9565												22.9667	22.951	23.0314
23.002	22.4649	22.3218										23.3254	23.0255	23.0392												23.0372	23.0078	23.0157
22.9236		23.0706										23.5508		23.5841												22.9686		23.0725
22.949		22.9667										23.7703		24.0251												23.0118		23.0353
22.9177												23.0882														23.0118
22.3316												23.049														23.0137
23.0157												24.6856														23.0392
22.853												23.3783														23.0333
23.0255												24.0094														23.0255
22.8236												23.245														23.0568
23.0118												23.4214														23.0157
22.7589												23.0647														23.0039
22.1043												23.0431														22.9765
23.1058												24.6856														23.1058

[truncated: 1 more sheets: Fig. S8]
